# Supplementary material for: Cell–cell coupling and DNA methylation abnormal phenotypes in the after-hours mice
Source: Epigenetics Chromatin. 2021 Jan 6;14:1. doi: 10.1186/s13072-020-00373-5 (PMC7789812; doi:10.1186/s13072-020-00373-5)
Supplement: Supplementary file 2 — Additional file 2: Table S1. Fitting parameters of in vitro syncronized circadian genes. [file 13072_2020_373_MOESM2_ESM.xlsx]

## Sheet: fir_results
gene	genotype	period [hours]	phase [hours/period]	amplitude [2^(-ddCT)]	translation [2^(-ddCT)]	SD period	SD phase	SD amplitude	SD translation	CI0 period	CI0 phase	CI0 amplitude	CI0 translation	CI1 period	CI1 phase	CI1 amplitude	CI1 translation	t-stat period	t-stat phase	t-stat amplitude	t-stat translation	p-val period	p-val phase	p-val amplitude	p-val translation
Per2	wt	18.709	-0.0634137	0.405669	1.13319	2.07842	0.00908892	0.0179053	0.00939957	15.8322	-0.253653	0.138654	0.939728	21.5859	0.126826	0.672685	1.32665	12.9773	-0.665161	3.03166	11.6882	0	0.508197	0.00343966	0
Per1	wt	33.9767	0.457648	-0.487963	1.2723	47.2171	0.0192641	0.0716346	0.0366331	20.2649	0.180687	-1.02204	0.890376	47.6885	0.73461	0.0461173	1.65423	4.9446	3.29729	-1.82316	6.64744	5.26835e-06	0.00155456	0.0726745	6.08687e-09
Cry2	wt	18.3373	-0.119787	0.325434	1.1134	3.49293	0.0175506	0.0172082	0.00937788	14.6079	-0.384145	0.0636675	0.920162	22.0667	0.14457	0.5872	1.30664	9.8116	-0.904201	2.48081	11.4974	1.17684e-14	0.369081	0.0155875	0
Cry1	wt	19.8062	-0.0550364	0.460364	1.21959	2.92136	0.0123516	0.0387824	0.0183377	16.3873	-0.277345	0.06644	0.948721	23.2251	0.167272	0.854288	1.49047	11.588	-0.495209	2.33767	9.00624	0	0.622261	0.0227576	9.63452e-13
