# Supplementary material for: Cell–cell coupling and DNA methylation abnormal phenotypes in the after-hours mice
Source: Epigenetics Chromatin. 2021 Jan 6;14:1. doi: 10.1186/s13072-020-00373-5 (PMC7789812; doi:10.1186/s13072-020-00373-5)
Supplement: Supplementary file 8 — Additional file 8: Table S3. RRBS libraries statistics. [file 13072_2020_373_MOESM8_ESM.xlsx]

## Sheet: Ind CpG
											Supplementary Table S3
ID	Time	>1	>1 in %	>1 in CGI	>1 in CGI in %	>1 elsewhere	>1 elsewhere in %	>3	>3 in %	>3 in CGI	> 3 in CGI in %	>3 elsewhere	>3 elsewhere in %	>5	>5 in %	>5 in CGI	>5 in CGI in %	>5 elsewhere	>5 elsewhere in %
1189 WT	08:00:00	1008112	4.61002	595966	59.117	412146	40.883	779792	3.56593	510134	65.4192	269658	34.5808	671121	3.06899	452677	67.4509	218444	32.5491
1190 WT	08:00:00	1027852	4.70029	600995	58.471	426857	41.529	805553	3.68373	521794	64.7746	283759	35.2254	704758	3.22281	471186	66.8578	233572	33.1422
1191 WT	08:00:00	1079174	4.93498	620484	57.4962	458690	42.5038	853870	3.90468	547460	64.1151	306410	35.8849	756745	3.46054	502263	66.3715	254482	33.6285
1163 WT	20:00:00	1043369	4.77125	613970	58.845	429399	41.155	800853	3.66224	534780	66.7763	266073	33.2237	700353	3.20266	489125	69.8398	211228	30.1602
1164 WT	20:00:00	1003285	4.58795	599470	59.7507	403815	40.2493	798588	3.65188	525721	65.8313	272867	34.1687	701297	3.20698	477120	68.0339	224177	31.9661
1165 WT	20:00:00	1070760	4.89651	618835	57.794	451925	42.206	840239	3.84235	543912	64.733	296327	35.267	739286	3.3807	496579	67.1701	242707	32.8299
1310 mutant	08:00:00	1076361	4.92212	622216	57.8074	454145	42.1926	855656	3.91285	549445	64.2133	306211	35.7867	755564	3.45514	502812	66.5479	252752	33.4521
1311 mutant	08:00:00	1096538	5.01439	630837	57.5299	465701	42.4701	883335	4.03943	563936	63.8417	319399	36.1583	792082	3.62213	524298	66.1924	267784	33.8076
1312 mutant	08:00:00	1110310	5.07737	635170	57.2065	475140	42.7935	883778	4.04145	563957	63.8121	319821	36.1879	790676	3.6157	523713	66.2361	266963	33.7639
SCN1 mutant	20:00:00	1244877	5.69273	656146	52.7077	588731	47.2923	1040036	4.75601	613341	58.9731	426695	41.0269	976022	4.46328	595121	60.9741	380901	39.0259
SCN2 mutant	20:00:00	1139547	5.21106	631386	55.4068	508161	44.5932	941688	4.30627	581083	61.7065	360605	38.2935	858978	3.92804	551011	64.1473	307967	35.8527
All WT	08:00:00	976494	4.46543	596492	61.0851	380002	38.9149	805615	3.68402	526671	65.375	278944	34.625	707781	3.23663	476132	67.2711	231649	32.7289
All WT	20:00:00	979167	4.47766	601367	61.4162	377800	38.5838	812122	3.71377	536966	66.1189	275156	33.8811	716070	3.27454	490482	68.4964	225588	31.5036
All mutant	08:00:00	1023988	4.68262	615405	60.0988	408583	39.9012	864934	3.95528	558246	64.542	306688	35.458	775609	3.5468	517517	66.724	258092	33.276
All mutant	20:00:00	1109815	5.0751	634140	57.1393	475675	42.8607	968380	4.42833	595304	61.4742	373076	38.5258	898420	4.10841	570349	63.4836	328071	36.5164
																			33.6526
Total number of CpG 21867837

## Sheet: CGI
23018
	CGI covered
1189 WT	16226	70.4927
1190 WT	16407	71.279
1191 WT	16695	72.5302
1163 WT	16382	71.1704
1164 WT	16338	70.9792
1165 WT	16563	71.9567
1310 mutant	16724	72.6562
1311 mutant	16858	73.2383
1312 mutant	16843	73.1732
SCN1 mutant	17700	76.8963
SCN2 mutant	17133	74.4331
Data present in all datasets	15562	67.608
	16715.4
