# Supplementary material for: Cell–cell coupling and DNA methylation abnormal phenotypes in the after-hours mice
Source: Epigenetics Chromatin. 2021 Jan 6;14:1. doi: 10.1186/s13072-020-00373-5 (PMC7789812; doi:10.1186/s13072-020-00373-5)
Supplement: Supplementary file 9 — Additional file 9: Table S4. CpG and CGI coverage of RRBS dataset. [file 13072_2020_373_MOESM9_ESM.xlsx]

## Sheet: Logistic regression candidates 
Probe	Chromosome	Start	End										Supplementary Table S4
40790435..40791001	1	40790435	40791001
62795678..62796030	1	62795678	62796030	Feature	ID	Description	Location	Difference	p-value	Mean % mutant	Mean % WT	1310 mutant 8am	1311 mutant 8am	1312 mutant 8am	SCN1 mutant 8 pm	SCN2 mutant 8pm	1163 WT 8pm	1164 WT 8pm	1165 WT 8pm	1189 WT 8am	1190 WT 8am	1191 WT 8am
18681021..18681342	2	18681021	18681342	Mfsd9	ENSMUSG00000041945	major facilitator superfamily domain containing 9 [Source:MGI Symbol;Acc:MGI:2443548]	promoter	10.4755	8.15747e-06	11.7607	1.28514	38.8889	9.24731	2.35294	1.60351	6.71073	2.12885	1.66667	0.740741	0	3.1746	0
150500360..150500926	2	150500360	150500926	Nrp2	ENSMUSG00000025969	neuropilin 2 [Source:MGI Symbol;Acc:MGI:1100492]	intragenic	11.21	0.000414155	30.7152	19.5052	33.0357	33.7069	25.9722	35.4978	25.3632	16.656	29.881	16.6667	21.4773	22.2039	10.1461
152478015..152478347	3	152478015	152478347	Bmi1	ENSMUSG00000026739	Bmi1 polycomb ring finger oncogene [Source:MGI Symbol;Acc:MGI:88174]	intragenic	12.4902	0.00214937	38.2707	50.7609	29.6588	22.7716	53.6653	53.1399	32.1181	45.4613	44.9495	44.4973	65.5556	55	49.1018
127971208..127972003	4	127971208	127972003	null			intergenic	11.9702	0.00943764	41.6206	53.5908	57.8431	29.3651	46.2121	27.033	47.6496	45.614	53.0303	66.6667	48.0392	52.0833	56.1111
43868959..43869293	5	43868959	43869293	Ak5	ENSMUSG00000039058	adenylate kinase 5 [Source:MGI Symbol;Acc:MGI:2677491]	intragenic	10.3021	0.00377157	41.6318	31.3297	41.9048	31.4943	32.381	34.7005	67.6786	23.9057	35	28.1566	31.1111	33.1384	36.6667
124349237..124349481	5	124349237	124349481	null			intergenic	10.451	8.22542e-05	21.7208	32.1718	20.7028	12.1925	21.9797	31.2662	22.4629	22.1292	27.5735	18.5065	50.9091	36.6667	37.246
128482763..128483081	5	128482763	128483081	Cd38	ENSMUSG00000029084	CD38 antigen [Source:MGI Symbol;Acc:MGI:107474]	promoter	10.8441	0.00243902	37.8788	27.0347	28.3333	26.25	18.9931	51.6111	64.2064	31.1111	42.8743	20.614	30.2083	13.3253	24.0752
136810955..136811155	5	136810955	136811155	Cdk2ap1	ENSMUSG00000029394	CDK2 (cyclin-dependent kinase 2)-associated protein 1 [Source:MGI Symbol;Acc:MGI:1202069]	intragenic	11.0479	0.0122226	65.8138	54.7659	38.4805	66.4394	72.2857	71.6707	80.1928	20.1905	56.0185	52.381	78.0808	78.75	43.1746
48628980..48630243	6	48628980	48630243	null			intergenic	11.5547	0.0219867	21.6696	10.1148	21.2121	6.25	28.2051	32.4786	20.202	3.0303	2.77778	19.0476	0	29.1667	6.66667
134388638..134388906	6	134388638	134388906	Emid2	ENSMUSG00000004415	EMI domain containing 2 [Source:MGI Symbol;Acc:MGI:2155345]	intragenic	12.9248	0.00106407	53.7855	40.8608	46.6667	46.7188	58.6607	55.543	61.3386	28	41.6667	41.7708	46.5	27.7778	59.4494
127214596..127214907	7	127214596	127214907	AI854703	ENSMUSG00000053297	expressed sequence AI854703 [Source:MGI Symbol;Acc:MGI:2141510]	intragenic	15.5962	1.21795e-10	1.57972	17.1759	2.14286	1.2987	0.980392	1.79597	1.68067	0	0.833333	1.38889	21.6667	12.5	66.6667
143295116..143296665	7	143295116	143296665	null			intergenic	15.3002	0.00251364	40.9315	56.2316	31.3095	30.7692	46.0635	58.3107	38.2044	46.022	57.5	60.1035	56.1403	68.8461	48.7777
83697846..83698063	8	83697846	83698063	Sept	ENSMUSG00000000486	septin 1 [Source:MGI Symbol;Acc:MGI:1858916]	intragenic	16.593	7.00531e-06	63.5308	46.9378	59.1204	57.9487	67.6918	65.7808	67.1124	45	53.2164	35.8466	47.5794	50.6325	49.3519
85007609..85008050	8	85007609	85008050	Kcnq1	ENSMUSG00000009545	potassium voltage-gated channel, subfamily Q, member 1 [Source:MGI Symbol;Acc:MGI:108083]	intragenic	11.2435	0.00311521	46.7009	35.4574	43.2652	56.3604	44.5536	37.88	51.4453	24.5859	48.4124	23.4485	45.916	37.9109	32.4707
87469949..87471268	8	87469949	87471268	Pkn1	ENSMUSG00000057672	protein kinase N1 [Source:MGI Symbol;Acc:MGI:108022]	intragenic	11.2677	0.000624055	26.0825	37.3502	33.2593	19.2308	26	28.8221	23.1005	31.3158	25.935	48	29.6739	38.0952	51.0815
105278817..105279676	8	105278817	105279676	Best2	ENSMUSG00000052819	bestrophin 2 [Source:MGI Symbol;Acc:MGI:2387588]	intragenic	19.7475	1.76992e-07	56.2319	75.9794	82.2222	32.4495	82.2344	39.5223	44.731	87.0968	83.8335	41.0121	82.5604	82.5397	78.8338
14750660..14752525	9	14750660	14752525	Cbln1	ENSMUSG00000031654	cerebellin 1 precursor protein [Source:MGI Symbol;Acc:MGI:88281]	intragenic	14.4649	1.65303e-06	16.3417	30.8066	19.0083	9.16667	11.7647	22.7431	19.026	25	38.75	33.75	16.9231	43.75	26.6667
102777644..102777991	11	102777644	102777991	Nol3	ENSMUSG00000014776	nucleolar protein 3 (apoptosis repressor with CARD domain) [Source:MGI Symbol;Acc:MGI:1925938]	intragenic	10.2699	0.00303265	25.0696	14.7997	26.807	23.4365	29.1619	14.0609	31.8818	19.4052	12.4411	8.01625	11.6432	22.7977	14.4947
103332769..103334444	11	103332769	103334444	Fut4	ENSMUSG00000049307	fucosyltransferase 4 [Source:MGI Symbol;Acc:MGI:95594]	promoter	12.5203	3.06363e-09	19.1135	6.59317	16.3194	16.5312	17.6562	31.9612	13.0994	0.679584	12.7451	7.47126	0.952381	11.7143	5.99642
55171912..55172106	13	55171912	55172106	Adam11	ENSMUSG00000020926	a disintegrin and metallopeptidase domain 11 [Source:MGI Symbol;Acc:MGI:1098667]	intragenic	14.1403	0.000142804	26.8065	12.6662	35	19.216	29.0988	37.801	12.9167	11.8465	14.6429	8.66667	8.09524	13	19.746
34590959..34591204	14	34590959	34591204	Arhgap27	ENSMUSG00000034255	Rho GTPase activating protein 27 [Source:MGI Symbol;Acc:MGI:1916903]	intragenic	12.7149	6.06367e-05	35.4887	22.7738	31.2974	41.956	29.5972	35.3851	39.2079	22.735	38.4921	19.9801	14.9684	22.1049	18.3625
5849585..5849767	17	5849585	5849767	null			intergenic	12.792	0.00310397	43.923	31.131	45.3913	34.2857	43.3846	45.5484	51.0048	26.6667	50	37.5	39.2857	0	33.3333
32143381..32143764	17	32143381	32143764	Opn4	ENSMUSG00000021799	opsin 4 (melanopsin) [Source:MGI Symbol;Acc:MGI:1353425]	intragenic	12.3417	0.00010115	56.6315	44.2898	58.8603	55.5979	61.3564	62.0716	45.2715	21.677	59.7495	63.0999	37.9769	42.8547	40.3809
32197438..32197628	17	32197438	32197628	Snx9	ENSMUSG00000002365	sorting nexin 9 [Source:MGI Symbol;Acc:MGI:1913866]	intragenic	13.8849	0.000337917	33.7081	19.8232	48.2143	35	19.5772	41.3045	24.4444	7.69231	17.8571	21.0526	35.7143	15.7895	20.8333
87351659..87351887	17	87351659	87351887	Notch3	ENSMUSG00000038146	Notch gene homolog 3 (Drosophila) [Source:MGI Symbol;Acc:MGI:99460]	intragenic	15.207	0.00161078	23.4381	38.6452	37.0003	17.9872	18.9333	19.8955	23.3744	29.0476	36.3333	41.4564	43.3626	37.3524	44.3187
82764222..82764589	18	82764222	82764589	Brd4	ENSMUSG00000024002	bromodomain containing 4 [Source:MGI Symbol;Acc:MGI:1888520]	intragenic	11.6648	1.82038e-07	80.7466	69.0818	88.5294	80.3684	78.6081	75.0442	81.1828	61.7311	67.1582	69.3632	86.4583	53.9593	75.8207
12129277..12129525	X	12129277	12129525	Ttc7	ENSMUSG00000036918	tetratricopeptide repeat domain 7 [Source:MGI Symbol;Acc:MGI:1920999]	intragenic	12.4301	8.88836e-05	50.6264	38.1964	57.5556	54.2491	45.2381	49.7705	46.3188	24.6364	48.6667	31.8881	16.8254	55.7143	51.4474
48519227..48519751	X	48519227	48519751	null			intergenic	12.9352	4.71362e-06	38.3443	25.4091	25.1323	37.5	21.4747	45.3096	62.3049	18.6383	38.3704	20.1932	20.2381	33.9827	21.0317
169993965..169994458	X	169993965	169994458	Bcor	ENSMUSG00000040363	BCL6 interacting corepressor [Source:MGI Symbol;Acc:MGI:1918708]	intragenic	11.3645	2.86925e-05	27.1975	38.5619	37.0968	17.284	30.2469	32.0175	19.3421	38.8889	43.9394	46.1538	38.834	28.8889	34.6667
				Rab33a	ENSMUSG00000031104	RAB33A, member of RAS oncogene family [Source:MGI Symbol;Acc:MGI:109493]	promoter	10.2446	5.77475e-07	30.9885	41.2331	31.6786	17.6046	30.9524	38.2744	36.4326	36.3063	54.6219	26.6667	40.9804	53.6075	35.2161
				Mid1	ENSMUSG00000035299	midline 1 [Source:MGI Symbol;Acc:MGI:1100537]	intragenic	13.8367	7.12613e-09	38.9336	52.7703	35	50.8835	35	35.3846	38.4	48.2025	57.2348	57.6471	58.553	39.556	55.4286
